# Supplementary material for: Virtual Reality Combined with Artificial Intelligence (VR-AI) Reduces Hot Flashes and Improves Psychological Well-Being in Women with Breast and Ovarian Cancer: A Pilot Study
Source: Healthcare (Basel). 2022 Nov 11;10(11):2261. doi: 10.3390/healthcare10112261 (PMC9690775; doi:10.3390/healthcare10112261)
Supplement: Supplementary file 1 [file healthcare-10-02261-s001.zip]

Archive with 1 entries (1 files):
- healthcare-1943731-supplementary.pdf
